# Supplementary material for: Genomic evidence that the live Chlamydia abortus vaccine strain 1B is not attenuated and has the potential to cause disease
Source: Vaccine. 2018 Jun 14;36(25):3593–8. doi: 10.1016/j.vaccine.2018.05.042 (PMC6005232; doi:10.1016/j.vaccine.2018.05.042)
Supplement: Supplementary data 2 — Table S1. SNPs and indels in C. abortus strain AB7 relative to strain S26/3. Table S2. Non-synonymous mutations and indels affecting protein coding sequences in C. abortus strain AB7 relative to strain S26/3. Table S3. Pseudogene content in C. abortus strain AB7 relative to strain S26/3. [file mmc2.xlsx]

## Sheet: Table S1
Table S1. SNPs and indels in C. abortus strain AB7 relative to strain S26/3.
S26/3 Genomic Position	SNP [S26/3àAB7]	AB7 Genomic Position	SNP	Del	Ins	1B SNP	Burall SNPs	SNPs PCR Verified	PCR Primers		Mutation Class	Original AA	Mutant AA	CDS	Up/Downstream Locus	Gene	Comments	Intergenic regions	Intergenic regions	Intergenic regions	Predicted	Predicted
									Forward	Reverse								InDels	SNPs	mutations	CDS SNPs	CDS mutations
6010	C to T	6010	1								Syn	D	D	CAB005		TyrB					1	1
6785	C to A	6785	2								Intergenic	n/a	n/a	n/a	CAB005/006				1	1
7657	G to A	7657	3								Non	D	N	CAB006							2	2
7758	C to T	7758	4								Syn	F	F	CAB006
9402	A to G	9402	5								Non	F	S	CAB007		uvrD					3	3
10708	T to C	10708	6								Non	T	A	CAB007
10888	T to C	10888	7								Non	I	V	CAB007
13337	T to C	13337	8								Non	T	A	CAB008							4	4
14769	T to C	14769	9								Syn	H	H	CAB009							5	5
15848	G to C	15848	10								Non	S	C	CAB010							6	6
16104	C to T	16104	11								Non	D	N	CAB010
20572	T to C	20572	12								Syn	F	F	CAB014		lorf2					7	7
21373	G to C	21373	13								Non	L	F	CAB014
22010	A to G	22010	14								Non	I	V	CAB015							8	8
22359	C to T	22359	15								Non	A	V	CAB015
23182	G to T	23182	16								Syn	S	S	CAB015
23663	C to T	23663	17								Non	P	S	CAB015
23963	A to G	23963	18								Non	F	L	CAB016							9	9
24725	C to T	24725	19								Non	E	K	CAB016
25245	T to C	25245	20								Syn	Q	Q	CAB016
27153	T to C	27153	21								Non	V	A	CAB017							10	10
27244	A to C	27244	22								Syn	S	S	CAB017
29017	A to G	29017	23								Syn	E	E	CAB017
31182	C to T	31182	24								Non	G	S	CAB021		kdsA					11	11
31881	A to G	31881	25								Intergenic	n/a	n/a	tRNA-Arg	CAB021/022				2	2
36172	G to A	36172	26								Syn	S	S	CAB027		gyrB_2					12	12
37917	C to A	37917	27								Intergenic	n/a	n/a	n/a	CAB027/028				3	3
40673	C to T	40673	28								Non	A	V	CAB031							13	13
40694	C to T	40694	29								Non	P	L	CAB031
43545	G to A	43545	30								Syn	K	K	CAB035							14	14
43947	T to C	43947	31								Syn	Y	Y	CAB035
45961	T to C	45961	32								Non	L	S	CAB038							15	15
47892	T to C	47892	33								Intergenic	n/a	n/a	n/a	CAB039/040				4	4
47922	T to C	47922	34								Non	L	P	CAB040							16	16
48580	A to G	48580	35								Syn	K	K	CAB040
50021	Ins (AAC)	50022-50024			1						Ins	n/a	T	CAB041								17
53838	A to G	53841	36								Non	S	P	CAB042			mutation affects 2 genes				17	18
53838	A to G	53841	36								Non	F	S	CAB043							18	19
58409	T to C	58412	37								Non	S	G	CAB048		OmpA					19	20
58557	A to T	58560	38								Non	P	P	CAB048
60492	T to A	60495	39								Non	S	R	CAB049							20	21
61318	T to G	61321	40								Non	S	A	CAB049
63530	C to T	63533	41								Non	P	S	CAB050							21	22
65850	A to G	65853	42								Syn	Q	Q	CAB051							22	23
66821	T to C	66824	43								Syn	D	D	CAB053							23	24
67418	T to C	67421	44								Syn	G	G	CAB053
70865	G to A	70868	45								Syn	Y	Y	CAB056							24	25
72487	T to C	72490	46								Syn	L	L	CAB058							25	26
72576	G to A	72579	47								Non	R	C	CAB058
73342	T to C	73345	48								Non	N	D	CAB059							26	27
76061	G to A	76064	49								Non	V	I	CAB062							27	28
78004	C to T	78007	50								Syn	G	G	CAB063							28	29
79292	A to G	79295	51								Syn	E	E	CAB064							29	30
81443	G to C	81446	52								Non	D	H	CAB065							30	31
82088	A to C	82091	53								Non	K	T	CAB066							31	32
82133	T to C	82136	54								Syn	Y	Y	CAB066
83768	C to T	83771	55								Syn	P	P	CAB069							32	33
84580	C to T	84583	56								Non	E	K	CAB069
84764	Ins (G)	84768			2						Intergenic	n/a	n/a	n/a	CAB069/070					5
84773	C to T	84777	57								Intergenic	n/a	n/a	n/a	CAB069/070				5
87919	C to T	87923	58								Non	S	F	CAB074							33	34
88478	T to C	88482	59								Syn	K	K	CAB075							34	35
88712	T to G	88716	60								Non	Q	H	CAB075
89029	G to C	89033	61								Non	P	A	CAB075
89534	T to C	89538	62								Syn	L	L	CAB075
89629	C to A	89633	63								Non	G	C	CAB075
95181	T to G	95185	64								Non	L	V	CAB079							35	36
96319	T to A	96323	65								Non	V	E	CAB079
96751	A to C	96755	66								Non	E	A	CAB079
97185	C to T	97189	67								Syn	L	L	CAB080							36	37
98346	C to A	98350	68								Non	V	L	CAB082							37	38
98931 -98941	Del (TGAAACAATTT)	98934		1							Intergenic	n/a	n/a	n/a	CAB082/083			1		6
102903	G to A	102896	69								Non	R	Q	CAB087							38	39
105901	G to A	105894	70								Non	R	Q	CAB090		lpxA					39	40
109129	C to T	109122	71								Syn	A	A	CAB094		rplD					40	41
110090	A to G	110083	72								Syn	G	G	CAB096		rplB					41	42
110459	T to C	110452	73								Syn	P	P	CAB096
110655	C to A	110648	74			A	1	ü	5'-AGTATGCCTTTAGGGTCAACTGTTCATAATATTG-3'	5'-TGAGGGTGATCAACAGGGTTCATAGCAGTA-3'	Syn	R	R	CAB096
111452	G to T	111445	75								Non	A	S	CAB098		rplV					42	43
114673	G to A	114666	76								Syn	V	V	CAB105		rpsH					43	44
115053	T to C	115046	77								Non	Y	H	CAB106		rplF					44	45
115305	T to C	115298	78								Syn	L	L	CAB106
118157	G to A	118150	79								Non	G	R	CAB110		secY					45	46
120773	T to C	120766	80								Non	Y	H	CAB115		gapA					46	47
122761	C to T	122754	81								Intergenic	n/a	n/a	n/a	CAB116/117				6	7
123054	T to C	123047	82								Non	F	S	CAB117							47	48
126060	G to T	126053	83								Non	H	N	CAB121							48	49
126863	C to T	126856	84								Syn	G	G	CAB122		gidA					49	50
128053	G to A	128046	85								Syn	L	L	CAB122
131007	T to C	131000	86								Non	L	P	CAB124							50	51
131278	C to T	131271	87								Intergenic	n/a	n/a	n/a	CAB124/125				7	8
135507	G to A	135500	88								Syn	K	K	CAB127							51	52
139149	C to T	139142	89								Syn	G	G	CAB130							52	53
139858	G to T	139851	90								Non	V	L	CAB131		pyrE					53	54
140923	C to A	140916	91								Non	P	Q	CAB132		glgC					54	55
147575	C to T	147568	92			T	2	ü	5'-AGATCATGCGGAATGTATTTTGACAATAGTGA-3'	5'-TGTTTCATCAACACAAGTAGAACTCTTACTGATG-3'	Syn	I	I	CAB139							55	56
147991 to 147998	Del (ACGAAAAA)	147983		2							Intergenic	n/a	n/a	n/a	CAB139/140			2		9
149060	T to C	149045	93								Syn	Y	Y	CAB140							56	57
149088	C to G	149073	94								Non	P	A	CAB140
151547	C to T	151532	95								Syn	L	L	CAB141							57	58
152424	T to C	152409	96								Non	S	P	CAB142							58	59
154088	C to G	154073	97								Syn	V	V	CAB143		ada					59	60
154861	G to A	154846	98								Syn	T	T	CAB144							60	61
159139	G to A	159124	99								Non	A	V	CAB147							61	62
160709	G to A	160694	100								Syn	L	L	CAB149							62	63
161396	T to C	161381	101								Non	T	A	CAB150		recO					63	64
164301	C to C	164286				T	3	ü	5'-CTGTCCCATCAGGCATGTTCATATCTG-3'	5'-CTGAGGTGTTTGGTATTGAAGAAGTCATACTA-3'	Non	E	K	CAB153
165977	A to G	165962	102								Non	E	G	CAB154							64	65
166729	G to A	166714	103								Non	V	I	CAB154
169370	T to C	169355	104								Syn	L	L	CAB157							65	66
170289	C to A	170274	105								Non	H	N	CAB158							66	67
172094	A to C	172079	106								Non	F	L	CAB161							67	68
172315	A to C	172300	107								Non	S	A	CAB161
173505	A to G	173490	108								Intergenic	n/a	n/a	n/a	CAB162/163				8	10
175360	Ins (A)	175346			3						Ins	FS	IF	CAB165								69
176994	T to G	176980	109								Syn	R	R	CAB167							68	70
177707	T to C	177693	110								Non	S	G	CAB167
178354	T to G	178340	111								Non	Q	P	CAB167
178573	G to A	178559	112								Non	A	V	CAB167
179941	C to T	179927	113								Non	L	F	CAB168							69	71
180474	C to T	180460	114								Syn	F	F	CAB168
181359	C to T	181345	115								Syn	L	L	CAB169		ArgS					70	72
185519	G to A	185505	116								Intergenic	n/a	n/a	n/a	CAB173/174				9	11
187182	G to A	187168	117								Intergenic	n/a	n/a	n/a	CAB174/175				10	12
187763	A to G	187749	118								Non	T	A	CAB175							71	73
189518	G to G	189504				A	4	ü	5'-CCCTCCAGTGTGCAAGAAGCAA-3'	5'-ATACGGAAATGATTCCCTGTGTACA-3'	Non	V	I	CAB175
189671	C to T	189657	119								Syn	L	L	CAB175
190079	C to T	190065	120								Non	R	C	CAB175
190741	G to C	190727	121								Non	M	I	CAB175
192726	T to G	192712	122								Non	H	Q	CAB176							72	74
194369	C to T	194355	123								Non	T	M	CAB177							73	75
194379	C to T	194365	124								Syn	L	L	CAB177
194751	C to T	194737	125								Syn	N	N	CAB177
195448	A to C	195434	126								Intergenic	n/a	n/a	n/a	CAB177/178				11	13
196247	C to T	196233	127								Intergenic	n/a	n/a	n/a	CAB178/179				12	14
196761	C to T	196747	128								Syn	L	L	CAB179		gltX					74	76
202793	C to T	202779	129								Syn	K	K	CAB183							75	77
203493	Del (C)	203478		3							Intergenic	n/a	n/a	n/a	CAB183/184			3		15
205074	C to T	205059	130			T	5	ü	5'-TTTTCATGCAGGGGATCTCTTGTTAGAGTAC-3'	5'-CTTTGTCTTCACTTGTAGACACACACCACGT-3'	Intergenic	n/a	n/a	n/a	CAB185/186				13	16
205766	G to A	205751	131								Non	V	I	CAB187		rpsG					76	78
207152	G to A	207137	132								Non	R	K	CAB188							77	79
211058	G to A	211043	133								Intergenic	n/a	n/a	n/a	CAB191/192				14	17
212270	C to T	212255	134								Non	L	F	CAB194							78	80
215003	C to T	214988	135								Syn	T	T	CAB197							79	81
218328	G to C	218313	136								Non	T	R	CAB200		pmp1B					80	82
218849	A to G	218834	137								Syn	V	V	CAB200		pmp1B
219967	T to C	219952	138								Non	I	V	CAB200		pmp1B
220812	T to C	220797	139								Non	Y	C	CAB200		pmp1B
222497	C to T	222482	140								Syn	K	K	CAB200		pmp1B
226587	T to G	226572	141								Intergenic	n/a	n/a	n/a	CAB203/204				15	18
230048	C to G	230033	142								Non	S	C	CAB208		ribC					81	83
230083	C to T	230068	143								Non	R	W	CAB208		ribC
230660	A to G	230645	144								Non	Y	C	CAB209							82	84
232047	Del (T)	232031		4							Intergenic	n/a	n/a	n/a	CAB210/211			4		19
240619	C to T	240603	145								Intergenic	n/a	n/a	n/a	CAB219/220				16	20
241667	G to G	241651				A	6	ü	5'-TGATGCGTTGTGTGCCTTAT-3'	5'-GAGGTCCTCGCAAAGTCTTA-3'	Non	D	N	CAB220
244544	C to T	244528	146								Syn	S	S	CAB224							83	85
245600	G to A	245584	147								Syn	F	F	CAB226							84	86
247417	G to A	247401	148			A	7	ü	5'-AACATCTCCGACATACTTTTGGCGTACTAGAT-3'	5'-ATTGGGAGTAGGCATAGTCATTTTACTCATAGGTT-3'	Syn	P	P	CAB227							85	87
248110	G to A	248094	149								Syn	F	F	CAB228							86	88
250035	G to A	250019	150								Intergenic	n/a	n/a	n/a	CAB229/230				17	21
252147	C to A	252131	151								Non	*	L	CAB234							87	89
254796	G to T	254780	152								Syn	R	R	CAB236							88	90
255632	T to C	255616	153								Intergenic	n/a	n/a	n/a	CAB236/237				18	22
256743	C to A	256727	154								Non	A	S	CAB237		dnaK					89	91
259195	G to A	259179	155								Syn	T	T	CAB239		hrcA					90	92
260282	G to C	260266	156								Non	A	G	CAB240		proS					91	93
263493	A to G	263477	157								Non	I	V	CAB242							92	94
264103	C to A	264087	158								Syn	R	R	CAB243							93	95
266068	C to T	266052	159								Non	E	K	CAB245							94	96
268518	C to T	268502	160								Syn	S	S	CAB247							95	97
268542	C to T	268526	161								Syn	F	F	CAB247
269064	A to C	269048	162								Non	L	V	CAB248							96	98
272097	C to T	272081	163								Syn	S	S	CAB249							97	99
273237	G to A	273221	164								Non	R	Q	CAB251							98	100
273325	A to G	273309	165								Syn	Q	Q	CAB251
273421	G to A	273405	166								Syn	L	L	CAB251
274791	C to T	274775	167								Syn	A	A	CAB252							99	101
274810	C to T	274794	168								Non	R	C	CAB252
278219	T to C	278203	169								Non	T	A	CAB255							100	102
278551	T to G	278535	170								Non	Q	P	CAB255
279357	C to T	279341	171								Syn	L	L	CAB255
284674	T to G	284658	172								Non	L	V	CAB259							101	103
289225	T to C	289209	173								Non	C	R	CAB262		glgB					102	104
291312	T to C	291296	174								Intergenic	n/a	n/a	n/a	CAB263/264				19	23
291854	T to G	291838	175								Non	L	V	CAB264							103	105
292434	A to G	292418	176								Non	Q	R	CAB264
293263	T to C	293247	177								Syn	F	F	CAB264
296173	T to C	296157	178								Syn	T	T	CAB265		pmp3E					104	106
296593	G to A	296577	179								Syn	D	D	CAB266		pmp4E					105	107
296817	A to G	296801	180								Non	Y	H	CAB266		pmp4E
296911	G to A	296895	181								Syn	I	I	CAB266		pmp4E
297554	G to A	297538	182								Non	S	F	CAB266		pmp4E
300847	C to T	300831	183								Intergenic	n/a	n/a	n/a	CAB267/268				20	24
307790	G to T	307774	184								Syn	T	T	CAB270		pmp8G					106	108
308538	C to T	308522	185								Non	R	Q	CAB270		pmp8G
308572	Ins (T)	308557			4						Ins	FS	IF	CAB270		pmp8G
309500	G to A	309485	186								Non	Q	+	CAB270		pmp8G
309678	A to C	309663	187								Non	F	L	CAB270		pmp8G
310019	C to T	310004	188								Non	D	N	CAB270		pmp8G
311138	G to A	311123	189								Non	A	V	CAB273		pmp9G					107	109
311844	C to G	311829	190								Non	R	P	CAB273		pmp9G
312539-312540	Del (GG)	312523		5							Del	IF	FS (polyG)	CAB273		pmp9G
312724	C to A	312707	191			A	8	ü	5'-CTCGGTAGAGTGGTTACTTGAGAATACAACGT-3'	5'-CTTTCCTTTGCTGGTGATTCTCATTCTCTAG-3'	Non	*	L	CAB273		pmp9G
312847	T to C	312830	192								Non	N	S	CAB273		pmp9G
313259	A to G	313242	193								Intergenic	n/a	n/a	n/a	CAB273/277				21	25
313497	G to A	313480	194								Syn	R	R	CAB277		pmp10G					108	110
313589	C to T	313572	195								Non	A	T	CAB277		pmp10G
315384	G to T	315367	196								Syn	I	I	CAB277		pmp10G
318000	A to G	317983	197								Non	V	A	CAB278		pmp11G					109	111
318081	A to G	318064	198								Non	V	A	CAB278		pmp11G
320468	C to T	320451	199								Non	E	K	CAB279		pmp12G					110	112
322269	C to T	322252	200								Non	D	N	CAB281		pmp13G					111	113
322541	G to A	322524	201								Non	T	I	CAB281		pmp13G
322814	Ins (C)	322798			5						Ins	IF	FS (polyG)	CAB281		pmp13G
323008	T to C	322992	202								Syn	Q	Q	CAB281		pmp13G
323028	G to G	323012				G	9	ü	5'-GGATACTCGTAGGCATTGCCATTGT-3'	5'-AGAAGGTTTCGGGATTTTCTTCTATGAC-3'	Syn	L	L	CAB281
327089	T to C	327073	203								Intergenic	n/a	n/a	n/a	CAB282/283				22	26
328010	T to C	327994	204								Syn	A	A	CAB283		pmp15G					112	114
328034	C to C	328018				T	10	ü	5'-TTCGAAATCCCTGAAATCCA-3'	5'-CCGATGCAGAGAAAATCCAT-3'	Non	W	*	CAB283
329053	T to C	329037	205								Non	I	V	CAB283		pmp15G
332230	A to G	332214	206								Non	Q	R	CAB286		gatC					113	115
332444	C to T	332428	207								Syn	I	I	CAB286		gatA
335181	T to C	335165	208			C	11	ü	5'-TAAGGATATCGCAGACATGATGATGGAATCT-3'	5'-GACGAAGAACAACAAAGTAGAGATCAGAGTCATA-3'	Intergenic	n/a	n/a	n/a	CAB287/288				232	27
335419	T to C	335403	209								Non	T	A	CAB288							114	116
335486	A to G	335470	210								Syn	T	T	CAB288
335525	T to C	335509	211								Syn	S	S	CAB288
335749	T to C	335733	212								Non	N	D	CAB288
336220	T to C	336204	213								Non	T	A	CAB288
337869	G to C	337853	214								Non	Q	E	CAB290							115	117
340342	T to C	340326	215								Non	K	E	CAB293							116	118
340897	C to T	340881	216								Non	V	I	CAB293
346803	C to T	346787	217								Syn	L	L	CAB298							117	119
350469 - 350471	Del (TTA)	350452		6							Intergenic	n/a	n/a	n/a	CAB300/301			5		28
352510	A to G	352491	218								Syn	L	L	CAB301		dxs					118	120
352800	T to C	352781	219								Non	K	E	CAB302							119	121
354916	G to A	354897	220								Non	S	L	CAB304		xseA					120	122
355034	G to C	355015	221								Intergenic	n/a	n/a	n/a	CAB304/305				24	29
355147	C to T	355128	222								Non	L	F	CAB305		tpiA					121	123
358346	C to C	358327				T	12	ü	5'-GCAGAAGCTTGGCAATGACG-3'	5'-CTTAGCGATTGATATGGCAGAACC-3'	Non	E	K	CABB308
361347	C to T	361328	223								Syn	L	L	CAB310							122	124
363030	A to C	363011	224								Non	L	W	CAB311							123	125
364312	T to C	364293	225								Intergenic	n/a	n/a	n/a	CAB312/313				25	30
365522	C to A	365503	226								Non	M	I	CAB314							124	126
366993	T to C	366974	227								Syn	K	K	CAB315							125	127
367284	T to C	367265	228								Non	I	M	CAB315
368013	T to C	367994	229								Syn	T	T	CAB315
368854	Del (A)	368834		7							Intergenic	n/a	n/a	n/a	CAB315/316			6		31
369927	T to C	369907	230								Intergenic	n/a	n/a	n/a	CAB316/317				26	32
372194	T to G	372174	231								Non	F	L	CAB319							126	128
373897	Ins (GTGTGTATCG)	373878-373887			6						Ins	FS	IF	CAB320			full length					129
374541	A to C	374531	232								Non	Y	D	CAB320							127
374849 - 374850	Del (TA)	374838		8							Del	+	G	CAB322			removes stop and adds extra 55aa
378096	T to C	378084	233								Syn	A	A	CAB325							128	130
381401	G to A	381389	234								Non	R	Q	CAB328							129	131
383982	A to G	383970	235								Intergenic	n/a	n/a	n/a	CAB329/330				27	33
384367	G to A	384355	236								Syn	H	H	CAB330							130	132
390853	T to C	390841	237								Non	L	P	CAB337							131	133
393556	T to C	393544	238								Non	C	R	CAB340							132	134
395525	C to A	395513	239								Non	L	I	CAB342							133	135
397153	A to G	397141	240								Intergenic	n/a	n/a	n/a	CAB342/343				28	34
397296	C to T	397284	241								Non	V	M	CAB343							134	136
397302	C to T	397290	242								Non	A	T	CAB343
404616	C to T	404604	243								Non	S	F	CAB349							135	137
411660	T to C	411648	244								Non	Y	H	CAB356							136	138
411680	C to T	411668	245								Syn	L	L	CAB356
414177	G to A	414165	246								Intergenic	n/a	n/a	n/a	CAB358/359				29	35
417086	A to G	417074	247								Syn	L	L	CAB362							137	139
418861	C to A	418849	248								Non	*	L	CAB362A			removes premature stop to give full length protein				138	140
418986	G to A	418974	249								Syn	H	H	CAB362A
420334	T to C	420322	250								Non	V	A	CAB363		murE					139	141
420629	C to A	420617	251								Syn	S	S	CAB363		murE
421161	G to A	421149	252								Syn	S	S	CAB364							140	142
421471	C to T	421459	253								Non	P	S	CAB364
421550	Ins (AAGAGTAAGGGG)	421539-421550			7						Intergenic	n/a	n/a	n/a	CAB364/365			7		36
425649	C to T	425649	254								Syn	F	F	CAB368							141	143
427742	G to T	427742	255								Non	L	I	CAB370							142	144
429384	T to C	429384	256			C	13	ü	5'-TGAACATACTCCAAGTATTCATAATATGCGATTAC-3'	5'-ATGTTTCCAGAAAATATGAAACTGGAAATGTTTA-3'	Syn	V	V	CAB373							143	145
430557	G to C	430557	257								Non	E	Q	CAB374							144	146
431668	G to A	431668	258								Syn	I	I	CAB375							145	147
433734	A to G	433734	259								Non	T	A	CAB376							146	148
435206	Ins (ACCCTACAATTCAAGGACAAG)	435207-435227			8						Ins	n/a	PTIQGQD	CAB377			repeat seq
435797	T to C	435818	260								Non	C	R	CAB377							147	149
436883	A to G	436904	261								Syn	H	H	CAB379		rluC					148	150
439458	C to T	439479	262								Non	A	T	CAB382							149	151
442140	C to T	442161	263								Syn	Q	Q	CAB384							150	152
443208	C to T	443229	264								Syn	L	L	CAB385							151	153
443516	A to G	443537	265								Non	F	L	CAB385
443902	C to T	443923	266								Intergenic	n/a	n/a	n/a	CAB385/386				30	37
445841	T to C	445862	267								Syn	S	S	CAB388							152	154
447690	A to G	447711	268								Syn	S	S	CAB389							153	155
449479	T to C	449500	269								Intergenic	n/a	n/a	n/a	CAB391/392				31	38
449737	Ins (T)	449759			9						Intergenic	n/a	n/a	n/a	CAB391/392			8		38
452635	C to T	452657	270								Non	V	I	CAB394							154	156
453290	A to C	453312	271			C	14	ü	5'-AAAGGATGGTAGGTTTCATCAAATTCAAAAATAG-3'	5'-TACTTGTTCTTGCTGATCAAAACTTACATACACAA-3'	Syn	L	L	CAB394
456769	C to T	456791	272								Non	P	L	CAB397							155	157
457133	G to T	457155	273								Syn	T	T	CAB398							156	158
457694	C to T	457716	274								Syn	F	F	CAB399							157	159
458869	T to C	458891	275								Syn	S	S	CAB400							158	160
459371	T to C	459393	276								Intergenic	n/a	n/a	n/a	CAB400/401				32	39
463725	G to A	463747	277								Syn	P	P	CAB404							159	161
464249	T to C	464271	278								Non	N	S	CAB405							160	162
464503	Del (T)	464524		9							Intergenic	n/a	n/a	n/a	CAB405/406			9		40
465065	C to T	465086	279								Non	P	S	CAB406		sucA					161	163
468318	C to T	468339	280								Syn	D	D	CAB407		sucB					162	164
469120	T to G	469141	281								Non	N	H	CAB408							163	165
469800	G to C	469821	282								Non	H	Q	CAB409							164	166
471159	Ins (T)	471181			10						Intergenic	n/a	n/a	n/a	CAB409/410			10		41
471620	T to C	471642	283								Non	E	G	CAB410							165	167
471818	C to G	471840	284								Non	R	P	CAB410
472724	G to T	472746	285								Non	P	T	CAB411							166	168
473047	C to T	473069	286								Non	C	Y	CAB411
474522	G to A	474544	287								Syn	R	R	CAB412							167	169
474959	T to C	474981	288								Non	T	A	CAB412
476310	G to T	476332	289								Syn	L	L	CAB414		flhA					168	170
476857	T to C	476879	290								Non	S	P	CAB414		flhA
477555	G to A	477577	291								Syn	L	L	CAB414		flhA
478527 - 478549	Del (TCTGCTTGTTGTTCCACAGTTAA)	478548		10							Del	n/a	CTS	CAB416			changes terminal seq + results in 2aa truncation					171
478757	A to G	478756	292								Syn	N	N	CAB416							169
480678	T to C	480677	293								Syn	A	A	CAB418		gnd					170	172
481210	C to T	481209	294								Syn	L	L	CAB418		gnd
481836	Del (G)	481834		11							Intergenic	n/a	n/a	n/a	CAB418/419			11		42
483293	A to G	483291	295								Syn	D	D	CAB419		lepA					171	173
487149	C to A	487147	296								Non	A	S	CAB422							172	174
490388	T to C	490386	297								Syn	A	A	CAB425							173	175
490957	G to A	490955	298								Non	R	H	CAB425
493840	C to T	493838	299								Syn	G	G	CAB428							174	176
502282	Del (T)	502279		12							Intergenic	n/a	n/a	n/a	CAB436/437			12		43
503497	T to C	503494	300								Non	S	P	CAB437							175	177
504037	T to G	504034	301								Non	S	A	CAB437
504213	A to C	504210	302								Non	E	A	CAB438							176	178
504385	A to G	504382	303								Syn	P	P	CAB438
505699	T to C	505696	304								Syn	R	R	CAB440							177	179
507496	T to C	507493	305								Non	N	D	CAB441		rpmB					178	180
508737	T to C	508734	306								Syn	K	K	CAB442		malQ					179	181
513720	C to T	513717	307								Syn	T	T	CAB446							180	182
519721	T to C	519718	308								Syn	A	A	CAB451		infB					181	183
523702	G to T	523699	309								Intergenic	n/a	n/a	n/a	CAB453/454				33	44
524511	G to A	524508	310								Non	R	K	CAB454		trxB					182	184
528027	C to T	528024	311								Non	S	L	CAB458							183	185
530804	T to C	530801	312								Intergenic	n/a	n/a	n/a	CAB460/461				34	45
530900	C to T	530897	313								Intergenic	n/a	n/a	n/a	CAB460/461				34	45
531249	T to C	531246	314								Syn	Y	Y	CAB461		glgP					184	186
532251	A to C	532248	315								Syn	G	G	CAB461		glgP
533613	T to C	533610	316								Syn	K	K	CAB462		pdhC					185	187
534129	A to G	534126	317								Syn	L	L	CAB462		pdhC
538643	C to T	538640	318								Non	V	I	CAB466		lpxD					186	188
542328-542334	Del (AAAAAAC)	542324		13							Intergenic	n/a	n/a	n/a	CAB468/469			13		46
542479	A to A	542469				A	15	ü	5'-TTGGGTTTCTTCCAGAAAAGG-3'	5'-TCCCAAATTTTCCAAGGTCA-3'	Syn	L	L	CAB469
545670	T to C	545660	319								Syn	F	F	CAB472		fabG					187	189
545835	T to G	545825	320								Intergenic	n/a	n/a	n/a	CAB472/473				35	47
545862	A to C	545852	321								Intergenic	n/a	n/a	n/a	CAB472/473				35	47
550613	A to G	550603	322								Non	F	S	CAB477		incB					188	190
553192	A to C	553182	323								Syn	L	L	CAB479							189	191
553629	Ins (AAATA)	553620-553624			11						Intergenic	n/a	n/a	n/a	CAB479/481			14		48
553731	A to G	553726	324								Non	N	D	CAB481							190	192
553849	G to C	553844	325								Non	C	S	CAB481
558673	G to T	558668	326								Non	R	S	CAB483							191	193
559964	C to T	559959	327								Syn	P	P	CAB484							192	194
559978	G to A	559973	328								Non	G	E	CAB484
561454	T to C	561449	329								Non	I	M	CAB485							193	195
566056	G to A	566051	330								Non	V	I	CAB488							194	196
567305	C to T	567300	331								Non	A	V	CAB490							195	197
572196	A to G	572191	332								Syn	S	S	CAB494		gyrA					196	198
572458	A to G	572453	333								Non	S	G	CAB494		gyrA
574407	A to G	574402	334								Intergenic	n/a	n/a	n/a	CAB495/496				36	49
574774	A to G	574769	335								Non	N	S	CAB496							197	199
579461	C to T	579456	336								Non	A	T	CAB501							198	200
580900 - 580901	Del (AC)	580894		14							Del	n/a	CTS	CAB502			Changes terminal 49 aa seq + 1 less aa					201
581189 - 581203	Del (ACCCATGTTTAACTA)	581181		15							Intergenic	n/a	n/a	n/a	CAB502/503			15		50
584516	G to T	584494	337								Intergenic	n/a	n/a	n/a	CAB505/506				37	51
585227	G to A	585205	338								Non	S	F	CAB506							199	202
585478	Del (T)	585455		16							Del	L	#	CAB507			removes terminal 8 aa					203
587963	A to G	587940	339								Non	T	A	CAB509							200	204
589255	A to G	589232	340								Non	R	G	CAB511							201	205
594417	C to A	594394	341								Non	W	L	CAB516							202	206
597753	A to G	597730	342								Syn	I	I	CAB521		adk					203	207
598581	A to G	598558	343								Non	N	S	CAB522							204	208
602050	A to G	602027	344								Syn	L	L	CAB526		zwf					205	209
602395	G to A	602372	345								Non	P	S	CAB526		zwf
605462	G to A	605439	346								Non	P	L	CAB528							206	210
606729	A to G	606706	347								Non	E	G	CAB530							207	211
607508	C to T	607485	348								Non	A	V	CAB531							208	212
608542	A to G	608519	349								Non	L	S	CAB532							209	213
609351	G to C	609328	350								Syn	G	G	CAB532
612040	A to C	612017	351								Syn	T	T	CAB533							210	214
614339	G to A	614316	352								Intergenic	n/a	n/a	n/a	CAB534/535				38	52
617140	G to A	617117	353								Syn	A	A	CAB537							211	215
619919	Ins (T)	619897			12						Intergenic	n/a	n/a	n/a	CAB540/541			16		53
620101 - 620111	Del (TTTAAGTTCTT)	620078		17							Del	FS	FS	CAB541			FS but hits another stop					216
621693	Ins (A)	621661			13						Ins	FS	IF	CAB543			removes fs
622383	G to A	622351	354								Syn	K	K	CAB543							212	217
622747	G to A	622715	355								Non	V	I	CAB543
624333	Del (T)	624300		18							Intergenic	n/a	n/a	n/a	CAB545/546			17		54
624380	G to A	624347	356								Intergenic	n/a	n/a	n/a	CAB545/546				39	54
624866	A to G	624833	357								Non	S	P	CAB546							213	218
625446	Ins (C)	625414			14						Trun	n/a	CTS	CAB547			last 8 aa changes to 6 aa following fs				214	219
626335	T to C	626303	358								Non	M	V	CAB548							215	220
626339	Ins (TTAATGAGAACTTT)	626308-626321			15						Trun	n/a	n/a	CAB548
626886	Ins (TCTGTCTG)	626869-626876			16						Intergenic	n/a	n/a	n/a	CAB548/549			18		55
628574	G to A	628564	359								Non	T	I	CAB550							216	221
628899	C to A	628889	360								Non	+	Y	CAB551		guaB	removes IF premature stop				217	222
629430	Ins (TTTT)	629421-629424			17						Ins	FS	IF	CAB551		guaB	removes fs
630286	C to T	630280	361								Non	E	K	CAB553							218	223
630565	G to T	630559	362								Non	Q	K	CAB553
631830	G to C	631824	363								Non	E	D	CAB554							219	224
632036	Del (A)	632029		19							Intergenic	n/a	n/a	n/a	CAB554/555			19		56
632751	C to T	632744	364								Non	S	F	CAB555							220	225
632831	G to A	632824	365								Non	E	K	CAB555
633041	T to C	633034	366								Intergenic	n/a	n/a	n/a	CAB555/557				40	57
633478	Ins (T)	633472			18						Ins	IF	Trun	CAB557			Produces fs in polyT leading to truncation				221	226
636971	C to T	636965	367								Intergenic	n/a	n/a	n/a	CAB560/560A				41	58
637597	C to A	637591	368								Non	H	N	CAB560A							222	227
637917	A to G	637911	369								Non	K	E	CAB561							223	228
639045	T to C	639039	370								Non	I	V	CAB562							224	229
640019	Ins (A)	640014			19						Ins	IN	Trun	CAB564			Produces fs in polyA at N-t leading to truncation					230
640594	G to A	640589	371								Non	S	N	CAB564							225
641225	C to G	641220	372								Syn	P	P	CAB564
642746	G to A	642741	373								Intergenic	n/a	n/a	n/a	CAB566/567				42	59
643420	A to C	643415	374								Syn	S	S	CAB567							226	231
645217	G to A	645212	375								Syn	E	E	CAB569							227	232
646061	G to A	646056	376								Non	R	K	CAB570		ctrA					228	233
646393	G to A	646388	377								Non	E	K	CAB570		ctrA
653280	A to G	653275	378								Non	T	A	CAB575							229	234
657703	A to G	657698	379								Syn	R	R	CAB580							230	235
659295	G to A	659290	380								Syn	L	L	CAB581							231	236
659793	G to A	659788	381								Syn	T	T	CAB581
666541	C to G	666536	382								Non	A	P	CAB585		leuS					232	237
667570	G to A	667565	383								Intergenic	n/a	n/a	n/a	CAB585/586				43	60
671014	A to G	671009	384								Non	F	S	CAB588							233	238
672508	A to G	672503	385								Non	L	P	CAB588
678922	C to A	678917	386								Intergenic	n/a	n/a	n/a	CAB590/591				44	61
679268	G to C	679263	387								Syn	A	A	CAB591							234	239
681583	Ins (T)	681579			20						Ins	n/a	CTS	CAB595			fs produces extra terminal 5 aa
684581	Del (G)	684576		20							Del	FS (polyG)	IF	CAB596		pmp16G	removes fs				235	240
684888	G to T	684883	388								Syn	T	T	CAB596		pmp16G
684897	T to C	684892	389								Syn	S	S	CAB596		pmp16G
684903	T to C	684898	390								Syn	N	N	CAB596		pmp16G
686936	G to A	686931	391								Non	E	K	CAB598		pmp17G					236	241
687235-687237	Del (GGG)	687229		21							Del	IF	IF	CAB598		pmp17G	in poly G
692009	G to A	692001	392								Syn	A	A	CAB600							237	242
693574	T to C	693566	393								Non	N	S	CAB602							238	243
695377	G to A	695369	394								Non	A	V	CAB604							239	244
701163	C to A	701155	395								Non	R	M	CAB611							240	245
701293	G to T	701285	396								Non	L	I	CAB611
708268	A to G	708260	397								Intergenic	n/a	n/a	n/a	CAB616/617				45	62
710606	C to T	710598	398								Non	G	E	CAB619							241	246
712171	C to T	712163	399								Intergenic	n/a	n/a	n/a	CAB620/621				46	63
712239	C to T	712231	400								Intergenic	n/a	n/a	n/a	CAB620/621				46	63
713423	T to C	713415	401								Syn	D	D	CAB621							242	247
716013	C to T	716005	402								Syn	Q	Q	CAB622		metG					243	248
716144	C to C	716136				T	16	ü	5'-CAGCTCCACATTTTTGACACTCATC-3'	5'-AATTACCTCGGCCTTACCTTATGC-3'	Non	E	K	CAB622
717226	G to A	717218	403								Syn	P	P	CAB624							244	249
723499	C to G	723491	404								Non	A	P	CAB631		rpmE					245	250
724650	C to A	724642	405								Intergenic	n/a	n/a	n/a	CAB632/633				47	64
724741	Del (G)	724732		22							Intergenic
726686	T to C	726677	406								Syn	P	P	CAB633							246	251
727522	T to G	727513	407								Non	N	H	CAB634		ileS					247	252
730651	C to T	730642	408								Intergenic	n/a	n/a	n/a	CAB634/635				48	65
731338	C to C	731329				T	17	ü	5'-AGTTTGTACTTTGATGAGAATTCCAATG-3'	5'-CAGCAGCAAGTTTAGAGCGCT-3'	Non	G	D	CAB636
732842	Ins (A)	732834			21						Intergenic	n/a	n/a	n/a	CAB636/637			20		66
733019	C to T	733011	409								Non	P	S	CAB637							248	253
736692	G to A	736684	410								Non	S	L	CAB640							249	254
743051	G to A	743043	411								Non	P	S	CAB645		pyk					250	255
744408	C to T	744400	412			T	18	ü	5'-ATGACTAAAATTTAACCTGGCGACGTTCATA-3'	5'-AGTAGGACAATTTCTCCTGGTAGAAATTCTATGG-3'	Intergenic	n/a	n/a	n/a	CAB645/646				49	67
744532	Ins (TCTATT)	744525-744530			22						Intergenic	n/a	n/a	n/a	CAB645/646			21		67
745392	A to T	745390	413								Non	Q	L	CAB646							251	256
745820	G to A	745818	414								Non	E	K	CAB646
749175	T to G	749173	415								Non	L	R	CAB646
750212	G to A	750210	416								Syn	L	L	CAB647							252	257
752238	G to A	752236	417								Non	P	L	CAB647
754197	A to C	754195	418								Non	S	A	CAB648		valS					253	258
754284	G to G	754282				A	19	ü	5'-TCACAAAAGCGATGCCCATC-3'	5'-TCTAAATCTCCGCATTCGG-3'	Non	P	S	CAB648
754759	G to A	754757	419								Syn	D	D	CAB648		valS
756126	C to A	756124	420								Non	C	F	CAB649			mutation affects 2 genes				254	259
756126	C to A	756124	420								Syn	V	V	CAB650		atpK					255	260
757876	C to T	757874	421								Non	V	I	CAB651		atpI					256	261
760281	T to C	760279	422								Non	I	M	CAB653		atpB					257	262
760727	C to A	760725	423								Non	A	S	CAB654		atpA					258	263
760944	A to G	760942	424								Syn	V	V	CAB654		atpA
762192	G to A	762190	425								Syn	D	D	CAB654		atpA
764395	G to A	764393	426								Non	E	K	CAB657							259	264
764442	C to G	764440	427								Syn	V	V	CAB657
764646	C to T	764644	428								Intergenic	n/a	n/a	n/a	CAB657/658				50	68
765018	T to C	765016	429								Syn	L	L	CAB658							260	265
765151	G to A	765149	430								Non	T	I	CAB659		talA					261	266
766508	G to A	766506	431								Syn	Y	Y	CAB660		rpoC					262	267
768711	T to C	768709	432								Non	H	R	CAB660		rpoC
771299	C to T	771297	433								Syn	L	L	CAB661		rpoB					263	268
775614	T to C	775612	434								Syn	A	A	CAB664		rplA					264	269
781150	A to C	781148	435								Intergenic	n/a	n/a	n/a	CAB671/672				51	69
783149	A to C	783147	436								Non	K	T	CAB673							265	270
786350	C to G	786348	437								Intergenic	n/a	n/a	n/a	CAB674/676				52	70
787949	G to A	787947	438								Syn	L	L	CAB677		dapA					266	271
788206	G to A	788204	439								Non	T	I	CAB677		dapA
788892	G to C	788890	440								Non	F	L	CAB678		lysC					267	272
790591	C to A	790589	441								Non	V	L	CAB679		asd					268	273
791995	G to T	791993	442								Non	A	S	CAB681							269	274
793471-793472	Del (AA)	793468		23							Intergenic	n/a	n/a	n/a	CAB682/683			22		71
794034	T to C	794031	443								Syn	D	D	CAB683							270	275
794892	G to A	794889	444								Non	E	K	CAB684							271	276
796882	A to G	796878	445								Non	N	D	CAB686		bioF					272	277
803595	T to C	803591	446								Non	V	A	CAB693		aroB					273	278
805966	C to T	805962	447								Syn	S	S	CAB695							274	279
806198	A to G	806194	448								Non	T	A	CAB695
808084	G to A	808080	449								Non	R	H	CAB696							275	280
810267	Ins (TTTTTTTCTGTTCCCTCTCCTTCTACATTCCTCTCTGTTATTTAATACATTATTTGC)	810264-810320			23						Intergenic	n/a	n/a	n/a	CAB698/699			23		72
813627	T to C	813680	450								Non	H	R	CAB702							276	281
817713	G to A	817766	451								Non	E	K	CAB706							277	282
826705	T to C	826758	452								Syn	A	A	CAB713							278	283
827179	Ins (T)	827233			24						Intergenic	n/a	n/a	n/a	CAB713/714			24		73
830352	C to T	830406	453								Syn	L	L	CAB716							279	284
832472	A to G	832526	454								Non	V	A	CAB717							280	285
834214	A to G	834268	455								Non	I	V	CAB720							281	286
837847	T to C	837901	456								Non	F	S	CAB725							282	287
838453	T to C	838507	457								Syn	G	G	CAB726							283	288
841071	G to A	841125	458								Syn	E	E	CAB730		pnpA					284	289
843352	T to G	843406	459								Non	K	T	CAB731							285	290
851000	G to C	851054	460								Syn	S	S	CAB736		pheS					286	291
852697	G to T	852751	461								Non	T	K	CAB739		infC					287	292
853947	A to T	854001	462								Syn	A	A	CAB740							288	293
854637	A to G	854691	463								Non	N	S	CAB741							289	294
855453	T to G	855507	464								Non	Q	P	CAB742							290	295
856411	A to G	856465	465								Intergenic	n/a	n/a	n/a	CAB743/744				53	74
864892	G to A	864946	466								Syn	I	I	CAB748							291	296
865089	T to C	865143	467								Non	I	V	CAB748
868633	G to A	868687	468								Syn	H	H	CAB750							292	297
869057	G to A	869111	469								Intergenic	n/a	n/a	n/a	CAB750/751				54	75
871639	G to A	871693	470								Non	R	H	CAB753							293	298
874325	Del (A)	874378		24							Intergenic	n/a	n/a	n/a	CAB755/756			25		76
874370	G to A	874423	471								Intergenic	n/a	n/a	n/a	CAB755/756				55	76
877722	Del (A)	877774		25							Intergenic	n/a	n/a	n/a	CAB757/758			26		77
878150	T to C	878202	472								Intergenic	n/a	n/a	n/a	CAB757/758				56	77
883374	C to T	883426	473								Intergenic	n/a	n/a	n/a	CAB761/762				57	78
883968	C to T	884020	474								Non	G	E	CAB762							294	299
885885	G to A	885937	475								Syn	S	S	CAB764							295	300
887595	G to A	887647	476								Intergenic	n/a	n/a	n/a	CAB766/768				58	79
888074	T to C	888126	477								Non	N	D	CAB768							296	301
890145	T to C	890197	478								Intergenic	n/a	n/a	n/a	CAB768/771				59	80
891683	A to T	891735	479			T	20	ü	5'-CTCCTTGTCTTTGTTTACATTGTAATTAGTGCAT-3'	5'-GAAGCTCAAACGCACGCTAGCTTTTTATTAC-3'	Syn	S	S	CAB772							297	302
891899	T to G	891951	480								Syn	L	L	CAB772
892944	G to C	892996	481								Non	S	C	CAB772
892983	G to A	893035	482								Intergenic	n/a	n/a	n/a	CAB772/773				60	81
894081	G to A	894133	483								Non	E	K	CAB773							298	303
894651	T to G	894703	484								Non	Y	D	CAB773
895889	A to C	895941	485								Syn	T	T	CAB774							299	304
898128	A to G	898180	486								Intergenic	n/a	n/a	n/a	CAB774/775				61	82
898555	A to G	898607	487								Non	I	V	CAB775							300	305
899342	C to A	899394	488								Non	T	K	CAB775
900258	A to G	900310	489								Syn	F	F	CAB776		pmp18D					301	306
900801	C to T	900853	490								Syn	G	G	CAB776		pmp18D
901678	C to T	901730	491								Non	R	H	CAB776		pmp18D
902581	A to G	902633	492								Non	V	A	CAB776		pmp18D
902772	T to C	902824	493								Syn	L	L	CAB776		pmp18D
903671	A to C	903723	494								Non	L	V	CAB776		pmp18D
907193	T to C	907245	495								Syn	T	T	CAB780							302	307
909822	G to A	909874	496								Syn	R	R	CAB782							303	308
910578	C to T	910630	497								Syn	Y	Y	CAB782
911762	G to A	911814	498								Syn	I	I	CAB783							304	309
911977	G to A	912029	499								Non	L	F	CAB783
913196	T to C	913248	500								Intergenic	n/a	n/a	n/a	CAB783/784				62	83
914992-915006	Del (TTATTATGAACAGGC)	915043		26							Del			CAB786		rpsR	del repeat seq					310
916645	T to C	916682	501								Intergenic	n/a	n/a	n/a	CAB789/790				63	84
919400	C to A	919437	502								Non	P	Q	CAB792		glyQ					305	311
922414	Del (A)	922450		27							Intergenic	n/a	n/a	n/a	CAB792/793			27		85
925535	G to A	925571	503								Non	A	V	CAB797							306	312
926781	G to A	926817	504								Intergenic	n/a	n/a	n/a	CAB797/798				64	86
927499	G to A	927535	505								Syn	Q	Q	CAB798		mutS					307	313
928657	T to C	928693	506								Syn	A	A	CAB798		mutS
933074	A to G	933110	507								Intergenic	n/a	n/a	n/a	CAB803/804				65	87
933100	C to T	933136	508								Intergenic	n/a	n/a	n/a	CAB803/804				65	87
933899	A to G	933935	509								Syn	R	R	CAB805							308	314
935361	A to G	935397	510								Non	K	E	CAB806							309	315
938479	T to C	938515	511								Non	N	D	CAB808							310	316
940906	C to A	940942	512								Non	N	K	CAB810							311	317
941184	A to G	941220	513								Non	N	S	CAB810
941804	T to G	941840	514								Non	L	V	CAB810
942034	G to C	942070	515								Non	Q	E	CAB811							312	318
942418	G to C	942454	516								Non	P	A	CAB811
943843	A to C	943879	517								Syn	L	L	CAB812							313	319
946746	A to G	946782	518								Syn	N	N	CAB815							314	320
947637	Del (A)	947672		28							Intergenic	n/a	n/a	n/a	CAB815/816			28		88
949404	G to A	949439	519								Syn	A	A	CAB818		fabF					315	321
949713	C to T	949748	520								Syn	L	L	CAB818		fabF
950979	Ins (A)	951015			25						Ins	FS (polyT)	IF	CAB820			removes fs					322
958032	T to G	958068	521								Non	E	A	CAB829							316	323
958261	T to C	958297	522								Non	I	V	CAB829
959461	G to C	959497	523								Non	R	G	CAB829
962110	G to T	962146	524								Non	P	T	CAB832							317	324
962500	A to C	962536	525								Syn	R	R	CAB833							318	325
966294	C to T	966330	526								Intergenic	n/a	n/a	n/a	CAB835/836				66	89
966559	C to A	966595	527								Non	Q	K	CAB836							319	326
966618	C to G	966654	528								Non	F	L	CAB836
967739	C to T	967775	529								Non	S	L	CAB836
971430	G to A	971466	530								Non	S	L	CAB841							320	327
974264	G to G	974300				A	21	ü	5'-GCTCAGCAGAAGGTTCCCTACTCG-3'	5'-CCAGAGATGGTGGATGAGGAAGAAG-3'	Syn	L	L	CAB842
974525	G to T	974561	531								Syn	A	A	CAB842							321	328
976325	G to G	976361				A	NEW	ü	5'-AATAACTAACACCTCTGTTCCATTACTCATAG-3'	5'-ATCGAGTTTTCTCTAGTAAAGCTTTGAGTG-3'	Non	G	S	CAB843			Not in Burall paper
976953	C to T	976989	532								Non	A	V	CAB843
979718	A to G	979754	533								Non	K	E	CAB844							322	329
981111	G to A	981147	534								Syn	Q	Q	CAB845							323	330
986537	C to T	986573	535								Non	H	Y	CAB849							324	331
987230	C to G	987266	536								Non	R	G	CAB849
990775	Ins (GAATGTGGTATGTAGTCTGAAGGACAAATGCCGACT)	990812-990847			26						Ins	n/a	#	CAB852			makes premature stop					332
991074	Ins (A)	991147			27						Ins	#	Y	CAB853			makes CAB853 read into 852					333
994122	A to G	994195	537								Intergenic	n/a	n/a	23S rRNA	CAB853/855				67	90
996821	Ins (A)	996895			28						Intergenic	n/a	n/a	n/a	CAB853/855			29		90
997107	Ins (T)	997182			29						Intergenic	n/a	n/a	n/a	CAB853/855					90
997320	Ins (TCGGGTAATACATA)	997396-997409			30						Intergenic	n/a	n/a	n/a	CAB853/855					90
997452	T to C	997541	538								Intergenic	n/a	n/a	n/a	CAB853/855					90
999721	C to T	999810	539								Syn	A	A	CAB855							325	334
1002313	A to C	1002402	540								Syn	V	V	CAB859							326	335
1002482	G to C	1002571	541								Non	A	G	CAB859
1008913	C to T	1009002	542								Syn	P	P	CAB865		serS					327	336
1012716	T to C	1012805	543								Syn	H	H	CAB867							328	337
1015542	A to G	1015631	544								Syn	I	I	CAB871		rluB					329	338
1016067	A to G	1016156	545								Intergenic	n/a	n/a	n/a	CAB871/872				68	91
1019844	C to T	1019933	546								Non	S	F	CAB876							330	339
1021858	G to A	1021947	547								Syn	E	E	CAB878							331	340
1022560	G to A	1022649	548								Non	E	K	CAB879							332	341
1025332	C to T	1025421	549								Syn	I	I	CAB881							333	342
1025407	C to T	1025496	550								Syn	A	A	CAB881
1029532	T to C	1029621	551								Non	H	R	CAB884							334	343
1029978	C to T	1030067	552								Syn	S	S	CAB884
1034859	G to A	1034948	553								Syn	I	I	CAB886							335	344
1036695	A to C	1036784	554			C	22	ü	5'-AACTAAGTTTCTAGGCATTTCTGCAGGTCAC-3'	5'-CTTTTCATCATTGAAAATCTTATTCGCTAGGAA-3'	Syn	A	A	CAB887		tig					336	345
1037707	T to C	1037796	555								Syn	H	H	CAB888		clpP					337	346
1038565	C to G	1038654	556								Syn	T	T	CAB889		clpX					338	347
1040001	G to T	1040090	557								Syn	P	P	CAB890							339	348
1041737	G to A	1041826	558								Syn	S	S	CAB891							340	349
1042926	G to A	1043015	559								Syn	V	V	CAB894		secA					341	350
1043054	T to C	1043143	560								Non	K	E	CAB894		secA
1045714	C to T	1045803	561								Intergenic	n/a	n/a	n/a	CAB894/895				69	92
1045897	C to A	1045986	562								Non	A	S	CAB895							342	351
1047583	A to G	1047672	563								Syn	D	D	CAB896							343	352
1050815	T to C	1050904	564								Non	F	L	CAB899							344	353
1053530	A to G	1053619	565								Syn	K	K	CAB900							345	354
1055620	G to C	1055709	566								Non	R	G	CAB901							346	355
1059455	G to A	1059544	567								Non	E	K	CAB904							347	356
1060660	A to T	1060749	568								Non	T	S	CAB906							348	357
1062723	A to G	1062812	569								Non	S	G	CAB909							349	358
1064390	C to G	1064479	570								Non	E	Q	CAB911							350	359
1064403	T to C	1064492	571								Syn	G	G	CAB911
1064723	T to C	1064812	572								Non	M	V	CAB911
1068412	A to G	1068501	573								Syn	P	P	CAB916		gspE					351	360
1069121	A to G	1069210	574								Syn	R	R	CAB917		gspD					352	361
1072607	G to A	1072696	575								Intergenic	n/a	n/a	n/a	CAB918/919				70	93
1073851	C to A	1073940	576								Non	G	C	CAB920		mutL					353	362
1075565	A to G	1075654	577								Intergenic	n/a	n/a	n/a	CAB920/921				71	94
1080132	T to C	1080221	578								Non	K	E	CAB925							354	363
1080789	G to T	1080878	579								Intergenic	n/a	n/a	n/a	CAB925/926				72	95
1083743	G to A	1083832	580								Syn	T	T	CAB928							355	364
1084236	G to C	1084325	581								Non	E	Q	CAB928
1085763	G to T	1085852	582								Non	L	F	CAB930		trpS					356	365
1089385	A to G	1089474	583								Intergenic	n/a	n/a	n/a	CAB932/933				73	96
1090149	G to T	1090238	584								Syn	T	T	CAB933							357	366
1090402	G to T	1090491	585								Non	A	S	CAB933
1093487	T to C	1093576	586								Intergenic	n/a	n/a	n/a	CAB934/935				74	97
1094125	G to A	1094214	587								Non	E	K	CAB935							358	367
1099149	A to G	1099238	588								Non	I	T	CAB937		sdhA					359	368
1099671	A to G	1099760	589								Syn	A	A	CAB938		sdhC					360	369
1102485	A to G	1102574	590								Non	V	A	CAB940		dsbD					361	370
1107025	G to A	1107114	591								Syn	E	E	CAB945							362	371
1110982	C to T	1111071	592								Non	V	I	CAB949		groEL-2					363	372
1114234	Ins (T)	1114324			31						Intergenic	n/a	n/a	n/a	CAB954/955			30		98
1118473	T to C	1118563	593								Intergenic	n/a	n/a	n/a	CAB957/958				75	99
1119555	C to T	1119645	594								Non	H	Y	CAB958		topA					364	373
1119666	C to T	1119756	595								Syn	L	L	CAB958		topA
1121961	T to C	1122051	596								Non	D	G	CAB959							365	374
1122019	C to T	1122109	597								Non	D	N	CAB959
1126251	G to A	1126341	598								Non	R	H	CAB964							366	375
1129197	C to T	1129287	599								Non	S	N	CAB967							367	376
1130009	C to G	1130099	600								Non	D	H	CAB968							368	377
1130024	T to C	1130114	601								Non	K	E	CAB968		folA
1135691	A to G	1135781	602								Syn	G	G	CAB974							369	378
1136681	T to C	1136771	603								Non	K	E	CAB975		recD					370	379
1141843	T to C	1141933	604								Syn	P	P	CAB979		ispA					371	380
			604	28	31		23											30	75	99
							23 1B SNPs = 22 SNPs in 1B versus AB7 in Burall paper + 1 new in our study; of 22, 11 SNPs confirmed in AB7; of 22, 9 SNPs unique to 1B; new SNP also unique to 1B.
							604 SNPs in 371 CDSs & 75 intragenic regions
							28 deletions (range from single (n=15) to 23 nucleotides)											6 have SNPs + indels in same region (30+75-6=99)
							31 insertions (range from single (n=18) to 57 nucleotides)

## Sheet: Table S2
Table S2. Non-synonymous mutations and indels affecting protein coding sequences in C. abortus strain AB7 relative to strain S26/3.
S26/3 Genomic Position	S26/3 CDS	AB7 Genomic Position	AB7 CDS	Gene product	S26/3 AA	AB7 AA	CDS	Non-Synonymous Mutations	Insertion	Deletion	S26/3 pseudogene	AB7 pseudogene	S26/3-AB7 shared pseudogenes	Pseudogenes unique to S26/3	Pseudogenes unique to AB7	Comments
7657	CAB006	7657	AB7_0061	putative membrane protein	D	N	1	1
9402	CAB007	9402	AB7_0071	putative UvrD/REP helicase	F	S	2	2
10708		10708			T	A		3
10888		10888			I	V		4
13337	CAB008	13337	AB7_0081	hypothetical protein	T	A	3	5
15848	CAB010	15848	AB7_0101	conserved hypothetical protein	S	C	4	6
16104		16104			D	N		7
21373	CAB014	21373	AB7_0141	conserved putative outer membrane protein	L	F	5	8
22010	CAB015	22010	AB7_0151	hypothetical protein	I	V	6	9
22359		22359			A	V		10
23663		23663			P	S		11
23963	CAB016	23963	AB7_0161	conserved hypothetical protein	F	L	7	12
24725		24725			E	K		13
27153	CAB017	27153	AB7_0171	conserved hypothetical protein	V	A	8	14
31182	CAB021	31182	AB7_0221	2-dehydro-3-deoxyphosphooctonate aldolase	G	S	9	15
40673	CAB031	40673	AB7_0331	putative membrane protein	A	V	10	16
40694		40694			P	L		17
45961	CAB038	45961	AB7_0401	putative membrane protein	L	S	11	18
47922	CAB040	47922	AB7_0421	putative serine/threonine-protein kinase	L	P	12	19
50021	CAB041	50022-50024	AB7_0431	putative general type III secretion protein	n/a	ins			1							1aa (T) insertion in AB7
53838	CAB042	53841	AB7_0451	ATP:guanido phosphotransferase	S	P	13	20
53838	CAB043	53841	AB7_0461	hypothetical protein	F	S	14	21
58409	CAB048	58412	AB7_0541	major outer membrane protein precursor	S	G	15	22
60492	CAB049	60495	AB7_0561	penicillin-binding protein	S	R	16	23
61318		61321			S	A		24
63530	CAB050	63533	AB7_0571	conserved hypothetical protein	P	S	17	25
72576	CAB058	72579	AB7_0651	peptide ABC transport ATP-binding protein	R	C	18	26
73342	CAB059	73345	AB7_0661	peptide ABC transport ATP-binding protein	N	D	19	27
76061	CAB062	76064	AB7_0691	phosphoglycerate kinase	V	I	20	28
81443	CAB065	81446	AB7_0721	conserved hypothetical protein	D	H	21	29
82088	CAB066	82091	AB7_0731	conserved hypothetical protein	K	T					1	1	1			SNPs in both genomes are located at the second frame-shift but do not affect the fs
84580	CAB069	84583	AB7_0761	D-alanyl-d-alanine carboxypeptidase	E	K	22	30
87919	CAB074	87923	AB7_0841	putative outer membrane protein	S	F	23	31
88712	CAB075	88716	AB7_0851	DNA polymerase III subunit alpha	Q	H	24	32
89029		89033			P	A		33
89629		89633			G	C		34
95181	CAB079	95185	AB7_0891	putative aspartyl-tRNA synthetase	L	V	25	35
96319		96323			V	E		36
96751		96755			E	A		37
98346	CAB082	98350	AB7_0921	putative thioredoxin	V	L	26	38
102903	CAB087	102896	AB7_0981	conserved hypothetical lipoprotein	R	Q	27	39
105901	CAB090	105894	AB7_1011	putative UDP-N-acetylglucosamine acyltransferase	R	Q	28	40
111452	CAB098	111445	AB7_1091	putative 50S ribosomal protein L22	A	S	29	41
115053	CAB106	115046	AB7_1181	50S ribosomal protein L6	Y	H	30	42
118157	CAB110	118150	AB7_1221	preprotein translocase subunit SecY	G	R	31	43
120773	CAB115	120766	AB7_1271	glyceraldehyde-3-phosphate dehydrogenase	Y	H	32	44
123054	CAB117	123047	AB7_1301	conserved hypothetical protein	F	S	33	45
126060	CAB121	126053	AB7_1341	hypothetical protein	H	N	34	46
131007	CAB124	131000	AB7_1381	alcohol phosphatidyltransferase	L	P	35	47
139858	CAB131	139851	AB7_1451	putative orotate phosphoribosyltransferase	V	L	36	48
140923	CAB132	140916	AB7_1461	glucose-1-phosphate adenyltransferase	P	Q	37	49
149088	CAB140	149073	AB7_1541	putative transport protein	P	A	38	50
152424	CAB142	152409	AB7_1551	putative transport protein	S	P	39	51
159139	CAB147	159124	AB7_1621	conserved hypothetical protein	A	V	40	52
161396	CAB150	161381	AB7_1661	DNA repair protein RecO	T	A	41	53
165977	CAB154	165962	AB7_1711	conserved membrane protein	E	G	42	54
166729		166714			V	I		55
170289	CAB158	170274	AB7_1761	conserved hypothetical protein	H	N	43	56
172094	CAB161	172079	AB7_1791	putative exported protein	F	L	44	57
172315		172300			S	A		58
175360	CAB165	175346	AB7_1841	conserved hypothetical protein	FS	IF					2	2	2			SNP removes first fs present in S26/3 but other remains
177707	CAB167	177693	AB7_1861	conserved hypothetical protein	S	G	45	59
178354		178340			Q	P		60
178573		178559			A	V		61
179941	CAB168	179927	AB7_1871	putative peptidoglycan synthesis protein	L	F	46	62
187763	CAB175	187749	AB7_1951	putative export protein	T	A	47	63
190079		190065			R	C		64
190741		190727			M	I		65
192726	CAB176	192712	AB7_1961	exonuclease	H	Q	48	66
194369	CAB177	194355	AB7_1971	conserved hypothetical protein	T	M	49	67
205766	CAB187	205751	AB7_2081	30S ribosomal protein S7	V	I	50	68
207152	CAB188	207137	AB7_2091	elongation factor G	R	K	51	69
212270	CAB194	212255	AB7_2161	putative GTP binding protein	L	F	52	70
218328	CAB200	218313	AB7_2251	pmp1B	T	R	53	71
219967		219952			I	V		72
220812		220797			Y	C		73
230048	CAB208	230033	AB7_2361	riboflavin synthase subunit alpha	S	C	54	74
230083		230068			R	W		75
230660	CAB209	230645	AB7_2371	conserved hypothetical protein	Y	C	55	76
247417	CAB227	247401	AB7_2531	conserved hypothetical protein	P	S	56	77
252147	CAB234	252131	AB7_2611	putative exported protein	*	L	57	78								SNP removes premature stop in S26/3 resulting in additional 7aa at C-terminus of AB7
256743	CAB237	256727	AB7_2651	heat shock chaperone DnaK	A	S	58	79
260282	CAB240	260266	AB7_2681	prolyl-tRNA synthetase	A	G	59	80
263493	CAB242	263477	AB7_2701	putative lipoprotein	I	V	60	81
266068	CAB245	266052	AB7_2741	putative L,L-diaminopimelate aminotransferase	E	K	61	82
269064	CAB248	269048	AB7_2771	conserved hypothetical protein	L	V	62	83
273237	CAB251	273221	AB7_2801	conserved hypothetical protein	R	Q	63	84
274810	CAB252	274794	AB7_2811	putative sodium symporter	R	C	64	85
278219	CAB255	278203	AB7_2841	conserved hypothetical protein	T	A	65	86
278551		278535			Q	P		87
284674	CAB259	284658	AB7_2881	GTP-binding protein	L	V	66	88
289225	CAB262	289209	AB7_2911	glycogen branching enzyme	C	R	67	89
291854	CAB264	291838	AB7_2931	hypothetical serine rich protein	L	V	68	90
292434		292418			Q	R		91
296817	CAB266	296801	AB7_2961	pmp4E	Y	H	69	92
297554		297538			S	F		93
308538	CAB270	308522	AB7_3031	pmp8G	R	Q					3	3	3			Multiple frame-shifts, affected by 2 SNPs (IF & *) but still pseudogene
308572		308557			FS	IF
309500		309485			Q	+
309678		309663			F	L
310019		310004			D	N
311138	CAB273	311123	AB7_3051	pmp9G	A	V					4	4	4			Multiple fs, but SNPs do not affect the fact that both are pseudogenes
311844		311829			R	P
312539-312540		312523			IF	FS (polyG)
312724		312707			*	L
312847		312830			N	S
313589	CAB277	313572	AB7_3071	pmp10G	A	T	70	94
318000	CAB278	317983	AB7_3091	pmp11G	V	A	71	95
318081		318064			V	A		96
320468	CAB279	320451	AB7_3121	pmp12G	E	K					5	5	5			SNP does not affect fs in polyG
322269	CAB281	322252	AB7_3131	pmp13G	D	N					x	6			1	1 of SNPs in AB7 produces fs in polyG
322541		322524			T	I
322814		322798			IF	FS (polyG)
329053	CAB283	329037	AB7_3171	pmp15G	I	V	72	97				annotated incorrectly as a pseudogene
332230	CAB286	332214	AB7_3211	aspartyl/glutamyl-tRNA amidotransferase subunit A	Q	R	73	98
335419	CAB288	335403	AB7_3231	putative inner membrane protein	T	A	74	99
335749		335733			N	D		100
336220		336204			T	A		101
337869	CAB290	337853	AB7_3251	conserved hypothetical protein	Q	E	75	102
340342	CAB293	340326	AB7_3281	hypothetical protein	K	E	76	103
340897		340881			V	I		104
352800	CAB302	352781	AB7_3381	conserved hypothetical protein	K	E	77	105
354916	CAB304	354897	AB7_3401	probable exodeoxyribonuclease VII large subunit	S	L	78	106
355147	CAB305	355128	AB7_3411	triosephosphate isomerase	L	F	79	107
363030	CAB311	363011	AB7_3491	ABC transporter, ATP-binding component	L	W	80	108
365522	CAB314	365503	AB7_3521	putative serine rich exported protein	M	I	81	109
367284	CAB315	367265	AB7_3541	serine protease	I	M	82	110
372194	CAB319	372174	AB7_3581	putative oxidoreductase	F	L	83	111
373897	CAB320	373878-373887	AB7_3591	putative membrane protein	FS	IF			ü		6	x		1		Insertion in AB7 removes fs present in S26/3
374541		374531			Y	D
374849 - 374850	CAB322	374838	AB7_3601	membrane protein	+	G				1	?					Deletion in AB7 adds extra 55aa compared to S26/3, which then would be a pseudogene with a fs in it
381401	CAB328	381389	AB7_3661	putative inner membrane protein	R	Q	84	112
390853	CAB337	390841	AB7_3751	superoxide dismutase	L	P	85	113
393556	CAB340	393544	AB7_3791	PTS system, IIA component	C	R	86	114
395525	CAB342	395513	AB7_3811	putative inner membrane protein	L	I	87	115
397296	CAB343	397284	AB7_3821	putative inner membrane protein	V	M	88	116
397302		397290			A	T		117
404616	CAB349	404604	AB7_3881	putative inner membrane protein	S	F	89	118
411660	CAB356	411648	AB7_3981	conserved hypothetical protein	Y	H					7	7	6			SNP does not affect fs, gene has no traditional start
418861	CAB362A	418849	AB7_4061	membrane protein	*	L					8	x		2		SNP changes stop to in-frame in AB7
420334	CAB363	420322	AB7_4071	UDP-N-acetylmuramoylalanyl-D-glutamate--2,6-diaminopimelate ligase	V	A	90	119
421471	CAB364	421459	AB7_4081	N-acetylmuramoyl-L-alanine amidase	P	S	91	120
427742	CAB370	427742	AB7_4151	conserved hypothetical protein	L	I	92	121
430557	CAB374	430557	AB7_4191	conserved hypothetical protein	E	Q	93	122
433734	CAB376	433734	AB7_4211	conserved hypothetical protein	T	A	94	123
435206	CAB377	435207-435227	AB7_4221	conserved hypothetical protein	n/a	PTIQGQD			ü		9	8	7			Insertion & SNP in AB7 do not affect in-frame stop or fs
435797		435818			C	R
439458	CAB382	439479	AB7_4261	putative exported protein	A	T	95	124
443516	CAB385	443537	AB7_4321	putative exported protein	F	L	96	125
452635	CAB394	452657	AB7_4431	putative glycosyl hydrolase	V	I	97	126
456769	CAB397	456791	AB7_4461	probable leucyl aminopeptidase	P	L	98	127
464249	CAB405	464271	AB7_4541	conserved hypothetical protein	N	S	99	128
465065	CAB406	465086	AB7_4551	2-oxoglutarate dehydrogenase E1	P	S	100	129
469120	CAB408	469141	AB7_4571	conserved hypothetical protein	N	H	101	130
469800	CAB409	469821	AB7_4581	4-hydroxy-3-methylbut-2-en-1-yl diphosphate synthase	H	Q	102	131
471620	CAB410	471642	AB7_4591	putative inner membrane protein	E	G	103	132
471818		471840			R	P		133
472724	CAB411	472746	AB7_4601	putative inner membrane protein	P	T	104	134
473047		473069			C	Y		135
474959	CAB412	474981	AB7_4611	putative inner membrane protein	T	A	105	136
476857	CAB414	476879	AB7_4641	putative flagellar biosynthesis/transport protein	S	P	106	137
478527 - 478549	CAB416	478548	AB7_4661	putative exported protein	n/a	del				2		?				Del (23bp) in AB7 results in frame-shift affecting terminal 11aa in S26/3 resulting in 3aa in AB7
487149	CAB422	487147	AB7_4731	conserved hypothetical protein	A	S	107	138
490957	CAB425	490955	AB7_4761	ABC transporter, membrane permease	R	H	108	139
503497	CAB437	503494	AB7_4901	hypothetical serine-rich protein	S	P	109	140
504037		504034			S	A		141
504213	CAB438	504210	AB7_4911	conserved hypothetical protein	E	A	110	142
507496	CAB441	507493	AB7_4951	50S ribosomal protein L28	N	D	111	143
524511	CAB454	524508	AB7_5081	thioredoxin reductase	R	K	112	144
528027	CAB458	528024	AB7_5121	putative lipoprotein	S	L	113	145
538643	CAB466	538640	AB7_5201	UDP-3-O-[3-hydroxymyristoyl] glucosamine N-acyltransferase	V	I	114	146
550613	CAB477	550603	AB7_5331	inclusion membrane protein B	F	S	115	147
553731	CAB481	553726	AB7_5381	putative inner membrane protein	N	D	116	148
553849		553844			C	S		149
558673	CAB483	558668	AB7_5401	magnesium transporter	R	S	117	150
559978	CAB484	559973	AB7_5411	putative exported protein	G	E	118	151
561454	CAB485	561449	AB7_5421	putative amino acid permease	I	M	119	152
566056	CAB488	566051	AB7_5451	ABC transporter, ATP-binding component	V	I	120	153
567305	CAB490	567300	AB7_5471	putative lipoprotein	A	V	121	154
572458	CAB494	572453	AB7_5511	DNA gyrase subunit A	S	G	122	155
574774	CAB496	574769	AB7_5531	DNA polymerase III subunit delta'	N	S	123	156
579461	CAB501	579456	AB7_5581	putative inner membrane protein	A	T	124	157
580900 - 580901	CAB502	580894	AB7_5591	putative exported protein	n/a	del				3	?	?				Del (2bp) in AB7 results in frame-shift affecting terminal 47 (AB7) and 49 (S26/3) aa
585227	CAB506	585205	AB7_5661	putative hydrolase	S	F	125	158
585478	CAB507	585455	AB7_5671	conserved hypothetical protein	L	#				4	?	?				Del (1bp) results in truncation affecting last 10aa of S26/3 (2aa in AB7)
587963	CAB509	587940	AB7_5711	conserved hypothetical protein	T	A	126	159
589255	CAB511	589232	AB7_5731	conserved hypothetical protein	R	G	127	160
594417	CAB516	594394	AB7_5781	conserved membrane protein	W	L					10	9	8			SNP does not affect fs
598581	CAB522	598558	AB7_5831	putative inner membrane protein	N	S	128	161
602395	CAB526	602372	AB7_5871	glucose-6-phosphate 1-dehydrogenase	P	S	129	162
605462	CAB528	605439	AB7_5901	putative metalloprotease	P	L	130	163
606729	CAB530	606706	AB7_5921	ABC transporter, membrane permease	E	G	131	164
607508	CAB531	607485	AB7_5931	ABC transporter, ATP-binding component	A	V	132	165
608542	CAB532	608519	AB7_5941	conserved hypothetical protein	L	S	133	166
620101 - 620111	CAB541	620078	AB7_6041	conserved membrane protein	FS	FS				ü	11	10	9			Deletion of repeat sequence in AB7 does not alter multiple fs
621693	CAB543	621661	AB7_6061	conserved inner membrane protein	FS	IF			ü		12	x		3		1nt insertion in AB7 removes fs
622747		622715			V	I
624866	CAB546	624833	AB7_6081	hypothetical protein	S	P	134	167
625446	CAB547	625414	AB7_6091	putative membrane protein	n/a	ins			2		?	?				Ins (1bp) results in frame-shift affecting terminal 8aa of S26/3 (6aa in AB7)
626335	CAB548	626303	AB7_6101	hypothetical protein	M	V					x	11			2	Insertion causes fs in AB7
626339		626308-626321			IF	FS			ü
628574	CAB550	628564	AB7_6121	hypothetical protein	T	I	135	168
628899	CAB551	628889	AB7_6131	guaB, inosine-5'-monophosphate dehydrogenase	+	Y					13	x		4		SNP & deletion in AB7 result in removing in-frame stop & fs present in S26/3
629430		629421-629424			FS	IF			ü
630286	CAB553	630280	AB7_6141	putative lipoprotein	E	K	136	169
630565		630559			Q	K		170
631830	CAB554	631824	AB7_6161	conserved hypothetical membrane protein	E	D	137	171
632751	CAB555	632744	AB7_6171	conserved hypothetical lipoprotein	S	F					14	12	10			SNPs do not affect in-frame stop
632831		632824			E	K
633478	CAB557	633472	AB7_6181	conserved hypothetical membrane protein	IF	FS			ü		x	13			3	1nt insertion in AB7 results in frame-shift
637597	CAB560A	637591	AB7_6221	conserved hypothetical membrane protein	H	N	138	172
637917	CAB561	637911	AB7_6231	putative inner membrane protein	K	E					15	14	11			SNPs do not affect in-frame stop
639045	CAB562	639039	AB7_6241	putative disulphide bond formation lipoprotein	I	V	139	173
640019	CAB564	640014	AB7_6271	putative exported protein	IF	IF			3							Ins (1bp) at the start results in a different starting Met affecting 2aa in S26/3 and 5aa in AB7
640594		640589			S	N	140	174								Has no effect other than changing aa from S to N
646061	CAB570	646056	AB7_6361	putative CTP synthase	R	K	141	175
646393		646388			E	K		176
653280	CAB575	653275	AB7_6411	putative peptide ABC transport system permease	T	A	142	177
666541	CAB585	666536	AB7_6531	putative leucyl-tRNA synthetase	A	P	143	178
671014	CAB588	671009	AB7_6561	putative transmembrane protein	F	S	144	179
672508		672503			L	P		180
681583	CAB595	681579	AB7_6631	conserved hypothetical protein	n/a	CTS			4							Ins (1bp) results in frame-shift affecting terminal 6aa of S26/3 resulting in 11aa in AB7
684581	CAB596	684576	AB7_6651	pmp16G	FS (polyG)	IF				ü	16	x		5		1nt del in polyG in AB7 results in removing FS in S26/3
686936	CAB598	686931	AB7_6661	pmp17G	E	K	145	181		5
687235-687237		687229			IF	IF										Del of 3bp in polyG tract of AB7, remaining in-frame
693574	CAB602	693566	AB7_6711	putative permease component of ABC transporter	N	S	146	182
695377	CAB604	695369	AB7_6731	conserved hypothetical protein	A	V	147	183
701163	CAB611	701155	AB7_6791	conserved hypothetical protein	R	M	148	184
701293		701285			L	I		185
710606	CAB619	710598	AB7_6881	conserved hypothetical protein	G	E	149	186
723499	CAB631	723491	AB7_7011	50S ribosomal protein L31	A	P	150	187
727522	CAB634	727513	AB7_7041	isoleucyl-tRNA synthetase	N	H	151	188
733019	CAB637	733011	AB7_7081	conserved hypothetical protein	P	S	152	189
736692	CAB640	736684	AB7_7111	putative cytochrome D ubiquinol oxidase, subunit II	S	L	153	190
743051	CAB645	743043	AB7_7171	pyruvate kinase	P	S	154	191
745392	CAB646	745390	AB7_7181	putative SOS resonse nuclease	Q	L	155	192
745820		745818			E	K		193
749175		749173			L	R		194
752238	CAB647	752236	AB7_7191	serine/threonine-protein kinase	P	L	156	195
754197	CAB648	754195	AB7_7201	valyl-tRNA synthetase	S	A	157	196
756126	CAB649	756124	AB7_7211	putative conserved membrane protein	C	F	158	197
757876	CAB651	757874	AB7_7251	V-type ATP synthase subunit I	V	I	159	198
760281	CAB653	760279	AB7_7271	putative V-type ATP synthase subunit B	I	M	160	199
760727	CAB654	760725	AB7_7281	putative V-type ATP synthase subunit A	A	S	161	200
764395	CAB657	764393	AB7_7311	conserved hypothetical protein	E	K	162	201
765151	CAB659	765149	AB7_7331	putative transaldolase B	T	I	163	202
768711	CAB660	768709	AB7_7341	putative DNA-directed RNA polymerase subunit beta'	H	R	164	203
783149	CAB673	783147	AB7_7501	hypothetical protein	K	T	165	204
788206	CAB677	788204	AB7_7541	putative dihydrodipicolinate synthase	T	I	166	205
788892	CAB678	788890	AB7_7551	aspartate kinase	F	L	167	206
790591	CAB679	790589	AB7_7561	putative aspartate-semialdehyde dehydrogenase	V	L	168	207
791995	CAB681	791993	AB7_7581	putative phenylalanine 4-monooxygenase	A	S	169	208
794892	CAB684	794889	AB7_7611	putative monoamine dehydrogenase/reductase	E	K	170	209
796882	CAB686	796878	AB7_7631	putative 8-amino-7-oxononanoate synthase	N	D	171	210
803595	CAB693	803591	AB7_7701	putative 3-dehydroquinate synthase	V	A	172	211
806198	CAB695	806194	AB7_7721	putative exported protein	T	A	173	212
808084	CAB696	808080	AB7_7731	putative exported protein	R	H	174	213
813627	CAB702	813680	AB7_7801	probable late transcription unit A	H	R	175	214
817713	CAB706	817766	AB7_7861	conserved hypothetical serine-rich protein	E	K	176	215
832472	CAB717	832526	AB7_7981	conserved hypothetical protein	V	A	177	216
834214	CAB720	834268	AB7_8011	putative methionine aminopeptidase	I	V	178	217
837847	CAB725	837901	AB7_8061	conserved hypothetical protein	F	S	179	218
843352	CAB731	843406	AB7_8121	putative cell division protein	K	T	180	219
852697	CAB739	852751	AB7_8221	translation initiation factor IF-3	T	K	181	220
854637	CAB741	854691	AB7_8241	putative UDP-N-acetylenolpyruvoylglucosamine reductase	N	S	182	221
855453	CAB742	855507	AB7_8251	conserved hypothetical protein	Q	P					17	15	12			N terminal SNP does not affect frame-shift which is in middle of gene
865089	CAB748	865143	AB7_8321	putative metalloprotease	I	V	183	222
871639	CAB753	871693	AB7_8381	putative cell division protein	R	H	184	223
883968	CAB762	884020	AB7_8471	TMH protein	G	E					18	16	13			SNPs do not affect frame-shift (which affects last 28aa) at C-terminus
888074	CAB768	888126	AB7_8511	TMH protein	N	D					19	17	14			SNPs do not affect 2 in-frame stops
892944	CAB772	892996	AB7_8531	putative TMH family membrane protein (IncA)	S	C	185	224
894081	CAB773	894133	AB7_8541	putative membrane protein	E	K	186	225
894651		894703			Y	D		226
898555	CAB775	898607	AB7_8561	hypothetical, TMH/Inc protein	I	V	187	227
899342		899394			T	K		228
901678	CAB776	901730	AB7_8571	pmp18D	R	H	188	229
902581		902633			V	A		230
903671		903723			L	V		231
911977	CAB783	912029	AB7_8641	conserved hypothetical membrane protein	L	F	189	232
914992-915006	CAB786	915043	AB7_8671	30S ribosomal protein S18	n/a	del				6						5aa repeat deleted in AB7 at the amino terminal end, doesnt change frame
919400	CAB792	919437	AB7_8741	glycyl-tRNA synthetase alpha chain	P	Q	190	233
925535	CAB797	925571	AB7_8811	putative DNA primase	A	V	191	234
935361	CAB806	935397	AB7_8901	putative cysteinyl-tRNA synthetase	K	E	192	235
938479	CAB808	938515	AB7_8921	conserved hypothetical exported protein	N	D	193	236
940906	CAB810	940942	AB7_8951	putative primosomal replication factot	N	K	194	237
941184		941220			N	S		238
941804		941840			L	V		239
942034	CAB811	942070	AB7_8961	putative 8-amino-7-oxononanoate synthase	Q	E	195	240
942418		942454			P	A		241
950979	CAB820	951015	AB7_9051	conserved hypothetical protein	FS (polyT)	IF			ü		20	x		6		1nt insertion in AB7 in polyG results in removing frame-shift present in S26/3
958032	CAB829	958068	AB7_9131	putative bifunctional D-alanyl-alanine synthetase A/UDP-N-acetylmuramate--L-alanine ligase	E	A	196	242
958261		958297			I	V		243
959461		959497			R	G		244
962110	CAB832	962146	AB7_9171	putative exported conserved protein	P	T	197	245
966559	CAB836	966595	AB7_9231	putative chaperonin	Q	K	198	246
966618		966654			F	L		247
967739		967775			S	L		248
971430	CAB841	971466	AB7_9281	putative transketolase	S	L	199	249
976953	CAB843	976989	AB7_9301	putative transcription-repair coupling factor	A	V	200	250
979718	CAB844	979754	AB7_9311	putative uroporphyrinogen decarboxylase	K	E	201	251
986537	CAB849	986573	AB7_9361	RNA methyltransferase	H	Y	202	252
987230		987266			R	G		253
990775	CAB852	990812-990847	AB7_9391	conserved membrane protein	n/a	ins			ü		21	x		7		CAB852 & CAB853 are incorrectly annotated, not two genes but one with a frame-shift
991074	CAB853	991147			FS	IF			ü							13aa insertion in AB7 does not affect frame-shift, but 1nt insertion does remove frame-shift
1002482	CAB859	1002571	AB7_9491	putative transport-related membrane protein	A	G	203	254
1019844	CAB876	1019933	AB7-9671	conserved hypothetical protein	S	F	204	255
1022560	CAB879	1022649	AB7_9701	UDP-N-acetylhexosamine pyrophosphorylase	E	K	205	256
1029532	CAB884	1029621	AB7_9751	putativwe phosphoenolpyruvate carboxykinase	H	R	206	257
1043054	CAB894	1043143	AB7_9851	preprotein translocase subunit SecA	K	E	207	258
1045897	CAB895	1045986	AB7_9861	conserved hypothetical protein	A	S	208	259
1050815	CAB899	1050904	AB7_9901	putative branched-chain amino acid transport protein	F	L	209	260
1055620	CAB901	1055709	AB7_9921	putative inner membrane protein	R	G	210	261
1059455	CAB904	1059544	AB7_9951	putative type III export protein	E	K	211	262
1060660	CAB906	1060749	AB7_9971	putative type III secretion system protein	T	S	212	263
1062723	CAB909	1062812	AB7_10001	putative type III export protein	S	G	213	264
1064390	CAB911	1064479	AB7_10021	putative exported protein	E	Q	214	265
1064723		1064812			M	V		266
1073851	CAB920	1073940	AB7_10141	DNA mismatch repair protein	G	C	215	267
1080132	CAB925	1080221	AB7_10191	conserved exported membrane protein	K	E	216	268
1084236	CAB928	1084325	AB7_10231	conserved hypothetical protein	E	Q	217	269
1085763	CAB930	1085852	AB7_10251	putative tryptophanyl-tRNA synthetase	L	F	218	270
1090402	CAB933	1090491	AB7_10281	possible regulatory protein	A	S	219	271
1094125	CAB935	1094214	AB7_10301	conserved hypothetical protein	E	K	220	272
1099149	CAB937	1099238	AB7_10321	putative succinate dehydrogenase flavoprotein subunit	I	T	221	273
1102485	CAB940	1102574	AB7_10351	putative thiol:disulfide interchange protein	V	A	222	274
1110982	CAB949	1111071	AB7_10451	molecular chaperone GroEL	V	I	223	275
1119555	CAB958	1119645	AB7_10541	DNA topoisomerase I/SWI domain fusion protein	H	Y	224	276
1121961	CAB959	1122051	AB7_10551	dihydrouridine synthase	D	G	225	277
1122019		1122109			D	N		278
1126251	CAB964	1126341	AB7_10601	formyltetrahydrofolate cycloligase	R	H	226	279
1129197	CAB967	1129287	AB7_10631	conserved hypothetical protein	S	N	227	280
1130009	CAB968	1130099	AB7_10641	dihydrofolate reductase	D	H	228	281
1130024		1130114			K	E		282
1136681	CAB975	1136771	AB7_10721	exodeoxyribonuclease V subunit alpha	K	E	229	283
							229	283	4	6	21	17	14	7	3
					283 non-synonymous mutations in 229 CDSs
					10 CDSs with INDELs either not affecting frame or affecting terminal few AAs
					14 pseudogenes in common between S26/3 and AB7 with SNPs/INDELs in AB7 that do not affect pseudogene status
					3 intact CDSs in S26/3 with SNPs/INDELs in AB7 resulting in producing pseudogenes
					7 pseudogenes in S26/3 with SNPS/INDELs in AB7 resulting in intact CDSs

## Sheet: Table S3
Table S3. Pseudogene content in C. abortus strain AB7 relative to strain S26/3.
S26/3			AB7
CDS	Mutations		CDS	Mutations		Gene product		S26/3 pseudogene	AB7 pseudogene	Shared pseudogenes	Unique pseudogenes in S26/3	Unique pseudogenes in AB7
CAB066	LTS + 2 x FS		AB7_0731	LTS + 2 x FS		conserved hypothetical protein		1	1	1
CAB070	FS		AB7_0781	FS		conserved hypothetical protein		2	2	2
CAB165	2 x FS		AB7_1841	FS		conserved hypothetical protein		3	3	3
CAB254	LTS		AB7_2831	LTS		putative aldolase		4	4	4
CAB270	2 x FS		AB7_3031	PSC + FS		pmp8G		5	5	5
CAB273	3 x FS + PSC		AB7_3051	4 x FS + PSC		pmp9G		6	6	6
CAB279	FS (polyG)		AB7_3121	FS (polyG)		pmp12G		7	7	7
CAB281			AB7_3131	FS (polyG)		pmp13G			8			1
CAB320	FS		AB7_3591			putative membrane protein		8			1
CAB356	LTS + FS		AB7_3981	LTS + FS		conserved hypothetical protein		9	9	8
CAB362A	PSC		AB7_4061			membrane protein		10			2
CAB377	PSC + FS		AB7_4221	PSC + FS		conserved hypothetical protein		11	10	9
CAB383A	FS (polyC)		AB7_4301	FS (polyC)		putative conserved membrane protein		12	11	10
CAB384	PSC		AB7_4311	PSC		putative conserved membrane protein		13	12	11
CAB516	FS		AB7_5781	FS (polyA)		conserved membrane protein		14	13	12
CAB529	FS		AB7_5911	FS		argR, arginine repressor		15	14	13
CAB541	3 x FS		AB7_6041	3 x FS		conserved membrane protein		16	15	14
CAB543	FS		AB7_6061			conserved inner membrane protein		17			3
CAB548			AB7_6101	FS (polyA)		hypothetical protein			16			2
CAB551	PSC + FS		AB7_6131			guaB, inosine-5'-monophosphate dehydrogenase		18			4
CAB555	PSC		AB7_6171	PSC		conserved hypothetical lipoprotein		19	17	15
CAB557			AB7_6181	FS (polyT)		conserved hypothetical membrane protein			18			3
CAB561	PSC		AB7_6231	PSC		putative inner membrane protein		20	19	16
CAB567	2 x FS		AB7_6321	2 x FS		conserved hypothetical protein		21	20	17
CAB596	FS (polyG)		AB7_6651			pmp16G		22			5
CAB609	PSC		AB7_6771	PSC		conserved transmembrane protein		23	21	18
CAB742	FS		AB7_8251	FS		conserved hypothetical protein		24	22	19
CAB762	PSC + FS		AB7_8471	PSC + FS		TMH protein		25	23	20
CAB768	2 x PSC		AB7_8511	2 x PSC		TMH protein		26	24	21
CAB820	FS (polyT)		AB7_9051			conserved hypothetical protein		27			6
CAB853+CAB852	FS		AB7_9391			conserved membrane protein		28			7
CAB892	FS		AB7_9841	FS		conserved hypothetical protein		29	25	22
CAB970	LTS		AB7_10661	LTS		folB, dihydroneopterin aldolase		30	26	23
	LTS = lacks translational start							S26/3 pseudogene	AB7 pseudogene	Shared pseudogenes	Unique pseudogenes in S26/3	Unique pseudogenes in AB7
	FS = frame-shift							n = 30	n = 26	n = 23	n = 7	n = 3
	PSC = premature stop codon
